# Supplementary material for: A Piezoresistive Tactile Sensor for a Large Area Employing Neural Network
Source: Sensors (Basel). 2018 Dec 21;19(1):27. doi: 10.3390/s19010027 (PMC6339246; doi:10.3390/s19010027)
Supplement: Supplementary file 1 [file sensors-19-00027-s001.zip]

Archive with 1 entries (1 files):
- Experimental video.wmv
